# Supplementary material for: Deep-learning-accelerated T1-MPRAGE MRI for quantification and visual grading of cerebral volume in memory loss patients
Source: Radiol Adv. 2025 Jun 2;2(4):umaf022. doi: 10.1093/radadv/umaf022 (PMC12255235; doi:10.1093/radadv/umaf022)
Supplement: umaf022_Supplementary_Data [file umaf022_Supplementary_Data.zip]

Archive with 14 entries (14 files):
- 519121484_126138469_1741360957743.pdf
- DL_STD_MPRAGE_supplemental_R4_clean.docx
- 519121465_126130661_1741362667043.pdf
- 528959896_127763824_1747745281595.pdf
- 519121496_127763980_1743891203249.pdf
- 519121490_127763861_1741362987486.pdf
- 528959899_86845147_1748375303084.pdf
- 519121495_127763941_1741550595918.pdf
- 519121473_127763832_1741627002518.pdf
- 519121491_127348171_1741360570946.pdf
- 519121466_49052087_1741361690623.pdf
- 519121493_131421000_1741360601129.pdf
- 519121468_127763792_1741417909461.pdf
- 519121487_127763854_1741360395074.pdf
